# Supplementary material for: A Dynamic and Effective Peptide-Based Strategy for Promptly Addressing Emerging SARS-CoV-2 Variants of Concern
Source: Pharmaceuticals (Basel). 2024 Jul 4;17(7):891. doi: 10.3390/ph17070891 (PMC11279616; doi:10.3390/ph17070891)
Supplement: Supplementary file 1 [file pharmaceuticals-17-00891-s001.zip]

Archive with 1 entries (1 files):
- pharmaceuticals-3043541-supplementary.pdf
